# Supplementary material for: Micro-particle entrainment from density mismatched liquid carrier system
Source: Sci Rep. 2022 Jun 13;12:9806. doi: 10.1038/s41598-022-14162-5 (PMC9192781; doi:10.1038/s41598-022-14162-5)
Supplement: Supplementary file 1 — Supplementary Information. [file 41598_2022_14162_MOESM1_ESM.xlsx]

## Sheet: Sheet1
Volume fraction of suspension					Polymer solution					Liquid Coating Thickness
Composition	PMMA (%)	Powder (%)	Di-Oxolane (%)		Composition	PMMA (%)	Di-Oxolane (%)			Composition	Bottom	Middle	Top	Avg. Experimental (μm)	Modified LLD (μm)	SD	SE
00	2.5	20	77.5		00	3.125	96.875			00	1.305	0.555		0.93	2.61983	0.533	0.307728
10	6.5	20	73.5		10	8.125	91.875			01	1.76	0.87	0.57	1.08	2.85461	0.619	0.35738
20	10.5	20	69.5		20	13.125	86.875			02	3.26	1.63	1.5	2.13	3.2338	0.976	0.563494
01	2.5	35	62.5		01	3.84615	96.1538			10	5.59	2.58	1.98	3.38	5.10803	1.937	1.11833
11	6.5	35	58.5		11	10	90			11	7.02	2.51	3.21	4.25	5.75905	2.434	1.40527
21	10.5	35	54.5		21	16.1538	83.8462			12	9.22	3.58	2.98	5.26	6.81692	3.479	2.0086
02	2.5	50	47.5		02	5	95			20	7.95	3.37		5.66	6.96533	3.242	1.87177
12	6.5	50	43.5		12	13	87			21	11.19	5.45	5.25	7.29	9.69603	3.385	1.95433
22	10.5	50	39.5		22	21	79			22	15.78		6.16	10.97	14.154	6.799	3.9254
	Particle coating thickness											Particle coverage
composition			Bottom	Middle	Top	Avg. Experimental (μm)	Modified LLD (μm)	SD	SE			Composition		Bottom	Middle	Top	Avg. Coverage (%)	SD	SE
composition 00			4.355	4.735	6.1	5.06333	7	0.9177	0.5298			00		62.37	17.8	15.5	31.89	26.4215	15.2545
composition 10			17.65	11.455	16.2	15.1017	10	3.24	1.871			01		33.15	39.4	33.23	35.26	1.08167	0.6245
composition 20			16.74	15.72	14.075	15.5117	21	1.345	0.776			02		92.3	93.9	90.1	92.1	6.52284	3.76597
composition 01			15.62	5.49	10.145	10.4183	13	5.07	2.927			10		34.5	36.6	36	35.7	3.58557	2.07013
composition 11			16.745	14.455	14.96	15.3867	20	1.203	0.695			11		78.5		63.11	70.805	10.8824	7.695
composition 21			26.33	49.14	13.125	29.5317	46	18.2197	10.519			12		88.7	93.3	96.5	92.8333	3.39331	1.95913
composition 02			28.395	39.755	22.935	30.3617	18	8.581	4.954			20		39.9	51.75	41.1	44.25	1.90788	1.10151
composition 12			41.19	40.83	16.055	32.6917	34	14.409	8.319			21		93.34	94.9	88.4	92.2133	3.92088	2.26372
composition 22			51.34	38.005	26.62	38.655	96	12.373	7.143			22		94.3	94.3	97.3	95.3	1.73205	1
Evaporation Test							Velocity Variation
	Remaining Solvent						Ca	Bottom	Middle	Top	Avg. Experimental (μm)	LLD CT (μm)	SD	SE
Time (min)	C00	C11	C22				0.0136513	44.825	44.1	41.17	43.365	28.5043	1.9352	1.1173
0	1	1	1				0.00682565	26.33	49.14	13.125	29.53	17.9566	18.22	10.519
30	0.00961217	0.0330156	0.329004				0.00625331	14.915	18.495	12.905	15.44	17.839	2.8315	1.6348
60	0.00545088	0.028082	0.285714				0.00341282	11.155	9.535	15.135	11.94	11.3119	2.88169	1.66374
90	0.00128958	0.0231484	0.269481				0.00312665	16.745	14.455	14.96	15.39	11.2378	1.203	0.695
120	0.00128958	0.0231484	0.264069				0.00156333	10.655	6.995	9.515	9.055	7.0794	1.8729	1.0813
150	0.00128958	0.0231484	0.247835				0.000682565	12.425	12.885	13.325	12.87	3.86863	0.45004	0.25983
180	0.00128958	0.0182148	0.231602				0.000341282	14.9	15.955	9.33	13.4	2.43708	3.5597	2.0552
210	0.00128958	0.0182148	0.22619				0.000312665	4.385	6.115	5.24	5.25	2.42112	0.86502	0.49942
240	0.00128958	0.0182148	0.215368				0.000156333	4.175	3.71	0.485	2.79	1.52521	2.00968	1.16029
270	0.00128958	0.0182148	0.215368
300	0.00128958	0.0182148	0.209957

## Sheet: Rheology
Data from rheology of polymer solution
Composition		00	10	20	01	11	21	02	12	22
	Shear Rate (1/s)	Viscosity (mPa.s)	Viscosity (mPa.s)	Viscosity (mPa.s)	Viscosity (mPa.s)	Viscosity (mPa.s)	Viscosity (mPa.s)	Viscosity (mPa.s)	Viscosity (mPa.s)	Viscosity (mPa.s)
	2.57	1.6569	3.471	3.8839	0.97463	4.6027	8.568	1.1486	3.9977	13.162
	3.94	1.4095	3.2548	4.1852	1.7774	3.8439	7.3564	2.3351	3.996	12.895
	6.03	2.2658	3.3017	4.9073	2.0984	3.7268	7.394	1.5879	4.6372	12.891
	9.24	1.1507	2.995	4.1744	1.1487	3.418	7.1571	1.1901	4.2101	12.037
	14.1	0.87138	2.6715	4.2023	1.3203	3.21	6.5777	1.4955	4.0538	12.008
	21.7	1.0229	2.6062	4.106	1.1253	3.1017	6.6936	1.1583	4.06	11.876
	33.1	0.78009	2.3496	4.1461	1.0668	2.8478	6.5621	1.2503	3.9573	11.85
	50.7	0.64606	2.2521	4.0365	0.84593	2.7611	6.5094	1.1632	3.8721	11.802
	77.7	0.57285	2.2224	4.0319	0.814	2.7233	6.4964	1.1346	3.875	11.814
	119	0.54901	2.2092	4.0246	0.80768	2.683	6.478	1.1356	3.8658	11.826
	182	0.55264	2.2243	4.022	0.78709	2.6631	6.463	1.1198	3.8477	11.861
	279	0.53328	2.2021	4.0277	0.78156	2.6699	6.4413	1.135	3.8522	11.848
	427	0.55046	2.2097	4.0251	0.78246	2.6598	6.431	1.1315	3.8499	11.852
	653	0.59862	2.2307	4.0283	0.77694	2.6644	6.4249	1.1205	3.8471	11.903
	1000	0.83914	2.2608	3.9952	0.83649	2.6241	6.4924	1.1582	3.8967	11.909
